# Supplementary material for: Interpersonal Psychotherapy to Reduce Psychological Distress in Perinatal Women: A Systematic Review
Source: Int J Environ Res Public Health. 2020 Nov 13;17(22):8421. doi: 10.3390/ijerph17228421 (PMC7697337; doi:10.3390/ijerph17228421)
Supplement: Supplementary file 1 [file ijerph-17-08421-s001.zip]

Archive with 1 entries (1 files):
- ijerph-961179-supplementary.pdf
